# Supplementary material for: Virtual anthropology: a preliminary test of macroscopic observation versus 3D surface scans and computed tomography (CT) scans
Source: Forensic Sci Res. 2020 Oct 30;6(1):34–41. doi: 10.1080/20961790.2020.1817270 (PMC8110187; doi:10.1080/20961790.2020.1817270)
Supplement: Supplemental Material [file TFSR_A_1817270_SM8245.xlsx]

## Sheet: Meindl_Lovejoy_REF
Meindl, R. S. and Lovejoy C. O. (1985) Ectocranial suture closure: A revised method for the determination of skeletal age at death based on the lateral-anterior sutures. American Journal of Physical Anthropology 68: pp. 57-66.
	Stage 0		Stage 1		Stage 2		Stage 3
Suture name and number in figure 1	Mean age	SD	Mean age	SD	Mean age	SD	Mean age	SD
Midlamboid right (1)	32.2	10.1	40.5	11.7	46.8	10.7	52.7	11.4
Midlamboid left (2)	32.2	10.1	40.5	11.7	46.8	10.7	52.7	11.4
Lambda (3)	31.2	9.3	38.8	10	45.2	13.2	49.7	10.2
Obelion (4)	27.8	9.2	36	7.5	37.7	9.6	44.8	12.4
Anterior sagittal (5)	31.3	10	41	11.1	45.6	11.9	46.9	12.3
Bregma (6)	33.6	10.4	43.7	12	47.1	12.4	49.2	10.7
Midcoronal right (7)	33.8	11.2	42.6	11.3	46.8	12	51	11.3
Midcoronal left (8)	33.8	11.2	42.6	11.3	46.8	12	51	11.3

## Sheet: Specimen data
Specimen
Cranium Nr	Age	Sex
Cranium 1	25	M
Cranium 2	29	M
Cranium 3	78	M
Cranium 4	30	M
Cranium 5	83	F
Cranium 7	42	M
Cranium 8	16	M
Cranium 9	59	M
Cranium 10	38	M
Cranium 11	56	M

## Sheet: Observer 1
OBS1 MACROSCOPIC R1	Midlamboid left		Midlamboid right		Lambda		Obelion		Anterior sagittal		Bregma		Midcoronal left		Midcoronal right
	Age	SD	Age	SD	Age	SD	Age	SD	Age	SD	Age	SD	Age	SD	Age	SD			Mean age	Mean SD
Cranium 1	32.2	10.1	32.2	10.1	38.8	10	44.8	12.4	45.6	11.9	43.7	12	33.8	11.2	33.8	11.2		Cranium 1	38.1125	11.1125
Cranium 2	46.8	10.7	46.8	10.7	45.2	13.2	37.7	9.6	41	11.1	47.1	12.4	42.6	11.3	42.6	11.3		Cranium 2	43.725	11.2875
Cranium 3	32.2	10.1	32.2	10.1	31.2	9.3	44.8	12.4	31.3	10	33.6	10.4	33.8	11.2	33.8	11.2		Cranium 3	34.1125	10.5875
Cranium 4	32.2	10.1	32.2	10.1	31.2	9.3	27.8	9.2	31.3	10	33.6	10.4	33.8	11.2	33.8	11.2		Cranium 4	31.9875	10.1875
Cranium 5	46.8	10.7	52.7	11.4	45.2	13.2	37.7	9.6	45.6	11.9	47.1	12.4	42.6	11.3	42.6	11.3		Cranium 5	45.0375	11.475
Cranium 7	46.8	10.7	40.5	11.7	45.2	13.2	37.7	9.6	45.6	11.9	43.7	12	33.8	11.2	33.8	11.2		Cranium 7	40.8875	11.4375
Cranium 8	32.2	10.1	32.2	10.1	31.2	9.3	27.8	9.2	31.3	10	33.6	10.4	33.8	11.2	33.8	11.2		Cranium 8	31.9875	10.1875
Cranium 9	40.5	11.7	46.8	10.7	49.7	10.2	44.8	12.4	45.6	11.9	47.1	12.4	33.8	11.2	33.8	11.2		Cranium 9	42.7625	11.4625
Cranium 10	52.7	11.4	52.7	11.4	49.7	10.2	44.8	12.4	45.6	11.9	47.1	12.4	46.8	12	51	11.3		Cranium 10	48.8	11.625
Cranium 11	46.8	10.7	46.8	10.7	38.8	10	44.8	12.4	45.6	11.9	47.1	12.4	33.8	11.2	33.8	11.2		Cranium 11	42.1875	11.3125
OBS1 MACROSCOPIC R2	Midlamboid left		Midlamboid right		Lambda		Obelion		Anterior sagittal		Bregma		Midcoronal left		Midcoronal right
	Age	SD	Age	SD	Age	SD	Age	SD	Age	SD	Age	SD	Age	SD	Age	SD			Mean age	Mean SD
Cranium 1	40.5	11.7	32.2	10.1	38.8	10	44.8	12.4	45.6	11.9	43.7	12	33.8	11.2	33.8	11.2		Cranium 1	39.15	11.3125
Cranium 2	40.5	11.7	46.8	10.7	49.7	10.2	37.7	9.6	41	11.1	43.7	12	42.6	11.3	42.6	11.3		Cranium 2	43.075	10.9875
Cranium 3	32.2	10.1	32.2	10.1	31.2	9.3	44.8	12.4	31.3	10	33.6	10.4	33.8	11.2	33.8	11.2		Cranium 3	34.1125	10.5875
Cranium 4	32.2	10.1	32.2	10.1	31.2	9.3	27.8	9.2	31.3	10	33.6	10.4	42.6	11.3	33.8	11.2		Cranium 4	33.0875	10.2
Cranium 5	40.5	11.7	46.8	10.7	45.2	13.2	44.8	12.4	45.6	11.9	43.7	12	42.6	11.3	33.8	11.2		Cranium 5	42.875	11.8
Cranium 7	46.8	10.7	46.8	10.7	45.2	13.2	37.7	9.6	41	11.1	43.7	12	33.8	11.2	33.8	11.2		Cranium 7	41.1	11.2125
Cranium 8	32.2	10.1	32.2	10.1	31.2	9.3	27.8	9.2	31.3	10	33.6	10.4	33.8	11.2	33.8	11.2		Cranium 8	31.9875	10.1875
Cranium 9	40.5	11.7	40.5	11.7	45.2	13.2	44.8	12.4	41	11.1	47.1	12.4	33.8	11.2	33.8	11.2		Cranium 9	40.8375	11.8625
Cranium 10	52.7	11.4	52.7	11.4	49.7	10.2	44.8	12.4	45.6	11.9	43.7	12	42.6	11.3	46.8	12		Cranium 10	47.325	11.575
Cranium 11	46.8	10.7	46.8	10.7	38.8	10	44.8	12.4	45.6	11.9	47.1	12.4	33.8	11.2	33.8	11.2		Cranium 11	42.1875	11.3125
OBS1 3D SCANS R1	Midlamboid left		Midlamboid right		Lambda		Obelion		Anterior sagittal		Bregma		Midcoronal left		Midcoronal right
	Age	SD	Age	SD	Age	SD	Age	SD	Age	SD	Age	SD	Age	SD	Age	SD			Mean age	Mean SD
Cranium 1	46.8	10.7	40.5	11.7	38.8	10	44.8	12.4	45.6	11.9	47.1	12.4	33.8	11.2	33.8	11.2		Cranium 1	41.4	11.4375
Cranium 2	46.8	10.7	46.8	10.7	45.2	13.2	37.7	9.6	45.6	11.9	47.1	12.4	42.6	11.3	42.6	11.3		Cranium 2	44.3	11.3875
Cranium 3	32.2	10.1	32.2	10.1	38.8	10	44.8	12.4	41	11.1	47.1	12.4	46.8	12	46.8	12		Cranium 3	41.2125	11.2625
Cranium 4	32.2	10.1	32.2	10.1	31.2	9.3	27.8	9.2	31.3	10	33.6	10.4	46.8	12	33.8	11.2		Cranium 4	33.6125	10.2875
Cranium 5	46.8	10.7	52.7	11.4	49.7	10.2	44.8	12.4	46.9	12.3	47.1	12.4	46.8	12	46.8	12		Cranium 5	47.7	11.675
Cranium 7	46.8	10.7	46.8	10.7	45.2	13.2	37.7	9.6	45.6	11.9	47.1	12.4	46.8	12	46.8	12		Cranium 7	45.35	11.5625
Cranium 8	32.2	10.1	32.2	10.1	38.8	10	27.8	9.2	31.3	10	33.6	10.4	33.8	11.2	33.8	11.2		Cranium 8	32.9375	10.275
Cranium 9	40.5	11.7	46.8	10.7	45.2	13.2	37.7	9.6	45.6	11.9	47	12.4	33.8	11.2	33.8	11.2		Cranium 9	41.3	11.4875
Cranium 10	52.7	11.4	52.7	11.4	49.7	10.2	44.8	12.4	46.9	12.3	49.2	10.7	46.8	12	51	11.3		Cranium 10	49.225	11.4625
Cranium 11	46.8	10.7	52.7	11.4	45.2	13.2	44.8	12.4	45.6	11.9	49.2	10.7	33.8	11.2	33.8	11.2		Cranium 11	43.9875	11.5875
OBS1 3D SCANS R2	Midlamboid left		Midlamboid right		Lambda		Obelion		Anterior sagittal		Bregma		Midcoronal left		Midcoronal right
	Age	SD	Age	SD	Age	SD	Age	SD	Age	SD	Age	SD	Age	SD	Age	SD			Mean age	Mean SD
Cranium 1	40.5	11.7	40.5	11.7	38.8	10	44.8	12.4	45.6	11.9	47.1	12.4	46.8	12	42.6	11.3		Cranium 1	43.3375	11.675
Cranium 2	46.8	10.7	46.8	10.7	49.7	10.2	37.7	9.6	45.6	11.9	47.1	12.4	42.6	11.3	42.6	11.3		Cranium 2	44.8625	11.0125
Cranium 3	40.5	11.7	32.2	10.1	31.2	9.3	44.8	12.4	41	11.1	47.1	12.4	42.6	11.3	42.6	11.3		Cranium 3	40.25	11.2
Cranium 4	32.2	10.1	32.2	10.1	31.2	9.3	27.8	9.2	31.3	10	33.6	10.4	42.6	11.3	33.8	11.2		Cranium 4	33.0875	10.2
Cranium 5	46.8	10.7	52.7	11.4	49.7	10.2	44.8	12.4	45.6	11.9	47.1	12.4	46.8	12	46.8	12		Cranium 5	47.5375	11.625
Cranium 7	52.7	11.4	46.8	10.7	49.7	10.2	37.7	9.6	45.6	11.9	47.1	12.4	42.6	11.3	33.8	11.2		Cranium 7	44.5	11.0875
Cranium 8	32.2	10.1	32.2	10.1	31.2	9.3	27.8	9.2	31.3	10	33.6	10.4	33.8	11.2	33.8	11.2		Cranium 8	31.9875	10.1875
Cranium 9	40.5	11.7	46.8	10.7	45.2	13.2	44.8	12.4	41	11.1	47.1	12.4	33.8	11.2	33.8	11.2		Cranium 9	41.625	11.7375
Cranium 10	52.7	11.4	52.7	11.4	49.7	10.2	44.8	12.4	45.6	11.9	43.7	12	46.8	12	51	11.3		Cranium 10	48.375	11.575
Cranium 11	46.8	10.7	52.7	11.4	38.8	10	44.8	12.4	45.6	11.9	47.1	12.4	33.8	11.2	33.8	11.2		Cranium 11	42.925	11.4
OBS1 CT SCANS R1	Midlamboid left		Midlamboid right		Lambda		Obelion		Anterior sagittal		Bregma		Midcoronal left		Midcoronal right
	Age	SD	Age	SD	Age	SD	Age	SD	Age	SD	Age	SD	Age	SD	Age	SD			Mean age	Mean SD
Cranium 1	40.5	11.7	32.2	10.1	38.8	10	44.8	12.4	41	11.1	43.7	12	33.8	11.2	33.8	11.2		Cranium 1	38.575	11.2125
Cranium 2	40.5	11.7	46.8	10.7	45.2	13.2	44.8	12.4	41	11.1	43.7	12	42.6	11.3	33.8	11.2		Cranium 2	42.3	11.7
Cranium 3	32.2	10.1	32.2	10.1	31.2	9.3	44.8	12.4	31.3	10	43.7	12	33.8	11.2	33.8	11.2		Cranium 3	35.375	10.7875
Cranium 4	32.2	10.1	32.2	10.1	31.2	9.3	27.8	9.2	31.3	10	33.6	10.4	42.6	11.3	33.8	11.2		Cranium 4	33.0875	10.2
Cranium 5	40.5	11.7	46.8	10.7	45.2	13.2	44.8	12.4	41	11.1	43.7	12	42.6	11.3	42.6	11.3		Cranium 5	43.4	11.7125
Cranium 7	46.8	10.7	40.5	11.7	45.2	13.2	37.7	9.6	45.6	11.9	43.7	12	33.8	11.2	33.8	11.2		Cranium 7	40.8875	11.4375
Cranium 8	32.2	10.1	32.2	10.1	31.2	9.3	27.8	9.2	31.3	10	33.6	10.4	33.8	11.2	33.8	11.2		Cranium 8	31.9875	10.1875
Cranium 9	32.2	10.1	46.8	10.7	38.8	10	44.8	12.4	41	11.1	47.1	12.4	33.8	11.2	33.8	11.2		Cranium 9	39.7875	11.1375
Cranium 10	52.7	11.4	52.7	11.4	49.7	10.2	44.8	12.4	46.9	12.3	47.1	12.4	46.8	12	46.8	12		Cranium 10	48.4375	11.7625
Cranium 11	46.8	10.7	46.8	10.7	38.8	10	37.7	9.6	41	11.1	43.7	12	33.8	11.2	33.8	11.2		Cranium 11	40.3	10.8125
OBS1 CT SCANS R2	Midlamboid left		Midlamboid right		Lambda		Obelion		Anterior sagittal		Bregma		Midcoronal left		Midcoronal right
	Age	SD	Age	SD	Age	SD	Age	SD	Age	SD	Age	SD	Age	SD	Age	SD			Mean age	Mean SD
Cranium 1	32.2	10.1	32.2	10.1	31.2	9.3	44.8	12.4	41	11.1	43.7	12	33.8	11.2	33.8	11.2		Cranium 1	36.5875	10.925
Cranium 2	40.5	11.7	40.5	11.7	38.8	10	37.7	9.6	31.3	10	33.6	10.4	33.8	11.2	33.8	11.2		Cranium 2	36.25	10.725
Cranium 3	32.2	10.1	32.2	10.1	31.2	9.3	44.8	12.4	31.3	10	43.7	12	33.8	11.2	33.8	11.2		Cranium 3	35.375	10.7875
Cranium 4	32.2	10.1	32.2	10.1	31.2	9.3	27.8	9.2	31.3	10	33.6	10.4	42.6	11.3	33.8	11.2		Cranium 4	33.0875	10.2
Cranium 5	40.5	11.7	46.8	10.7	45.2	13.2	37.7	9.6	31.3	10	33.6	10.4	33.8	11.2	33.8	11.2		Cranium 5	37.8375	11
Cranium 7	46.8	10.7	40.5	11.7	45.2	13.2	36	7.5	45.6	11.9	43.7	12	33.8	11.2	33.8	11.2		Cranium 7	40.675	11.175
Cranium 8	32.2	10.1	32.2	10.1	31.2	9.3	27.8	9.2	31.3	10	33.6	10.4	33.8	11.2	33.8	11.2		Cranium 8	31.9875	10.1875
Cranium 9	32.2	10.1	46.8	10.7	45.2	13.2	44.8	12.4	31.3	10	43.7	12	33.8	11.2	33.8	11.2		Cranium 9	38.95	11.35
Cranium 10	52.7	11.4	52.7	11.4	46.7	10.2	44.8	12.4	45.6	11.9	47.1	12.4	46.8	12	46.8	12		Cranium 10	47.9	11.7125
Cranium 11	46.8	10.7	46.8	10.7	45.2	13.2	37.7	9.6	45.6	11.9	43.7	12	33.8	11.2	33.8	11.2		Cranium 11	41.675	11.3125

## Sheet: Observer 2
OBS2 MACROSCOPIC R1	Midlamboid left		Midlamboid right		Lambda		Obelion		Anterior sagittal		Bregma		Midcoronal left		Midcoronal right
	Age	SD	Age	SD	Age	SD	Age	SD	Age	SD	Age	SD	Age	SD	Age	SD			Mean age	Mean SD
Cranium 1	40.5	11.7	40.5	11.7	31.2	9.3	44.8	12.4	41	11.1	43.7	12	33.8	11.2	33.8	11.2		Cranium 1	38.6625	11.325
Cranium 2	32.2	10.1	40.5	11.7	45.2	13.2	37.7	9.6	45.6	9.11	47.1	12.4	42.6	11.3	42.6	11.3		Cranium 2	41.6875	11.0887
Cranium 3	32.2	10.1	32.2	10.1	31.2	9.3	37.7	9.6	31.3	10	33.6	10.4	33.8	11.2	42.6	11.3		Cranium 3	34.325	10.25
Cranium 4	32.2	10.1	32.2	10.1	31.2	9.3	27.8	9.2	31.3	10	33.6	10.4	42.6	11.3	33.8	11.2		Cranium 4	33.0875	10.2
Cranium 5	46.8	10.7	52.7	11.4	45.2	13.2	37.7	9.6	45.6	11.9	47.1	12.4	46.8	12	46.8	12		Cranium 5	46.0875	11.65
Cranium 7	46.8	10.7	52.7	11.4	49.7	10.2	44.8	12.4	45.6	11.9	47.1	12.4	42.6	11.3	42.6	11.3		Cranium 7	46.4875	11.45
Cranium 8	32.2	10.1	32.2	10.1	31.2	9.3	27.8	9.2	31.3	10	33.6	10.4	33.8	11.2	42.6	11.3		Cranium 8	33.0875	10.2
Cranium 9	46.8	10.7	46.8	10.7	49.7	10.2	44.8	12.4	45.6	11.9	47.1	12.4	46.8	12	46.8	12		Cranium 9	46.8	11.5375
Cranium 10	52.7	11.4	52.7	11.4	49.7	10.2	44.8	12.4	45.6	11.9	47.1	12.4	46.8	12	46.8	12		Cranium 10	48.275	11.7125
Cranium 11	46.8	10.7	46.8	10.7	45.2	13.2	44.8	12.4	46.9	12.3	47.1	12.4	33.8	11.2	33.8	11.2		Cranium 11	43.15	11.7625
OBS2 MACROSCOPIC R2	Midlamboid left		Midlamboid right		Lambda		Obelion		Anterior sagittal		Bregma		Midcoronal left		Midcoronal right
	Age	SD	Age	SD	Age	SD	Age	SD	Age	SD	Age	SD	Age	SD	Age	SD			Mean age	Mean SD
Cranium 1	40.5	11.7	40.5	11.7	38.8	10	44.8	12.4	45.6	11.9	43.7	12	42.6	11.3	42.6	11.3		Cranium 1	42.3875	11.5375
Cranium 2	40.5	11.7	46.8	10.7	45.2	13.2	37.7	9.6	45.6	11.9	47.1	12.4	46.8	12	42.6	11.3		Cranium 2	44.0375	11.6
Cranium 3	40.5	11.7	32.2	10.1	31.2	9.3	44.8	12.4	31.3	10	43.7	12	42.6	11.3	46.8	12		Cranium 3	39.1375	11.1
Cranium 4	32.2	10.1	32.2	10.1	31.2	9.3	27.8	9.2	31.3	10	33.6	10.4	42.6	11.3	33.8	11.2		Cranium 4	33.0875	10.2
Cranium 5	46.8	10.7	46.8	10.7	45.2	13.2	44.8	12.4	45.6	11.9	47.1	12.4	46.8	12	46.8	12		Cranium 5	46.2375	11.9125
Cranium 7	46.8	10.7	52.7	11.4	49.7	10.2	44.8	12.4	45.6	11.9	47.1	12.4	46.8	12	42.6	11.3		Cranium 7	47.0125	11.5375
Cranium 8	32.2	10.1	32.2	10.1	38.8	10	36	7.5	31.3	10	33.6	10.4	42.6	11.3	42.6	11.3		Cranium 8	36.1625	10.0875
Cranium 9	46.8	10.7	46.8	10.7	49.7	10.2	44.8	12.4	45.6	11.9	49.2	10.7	46.8	12	46.8	12		Cranium 9	47.0625	11.325
Cranium 10	52.7	11.4	52.7	11.4	49.7	10.2	44.8	12.4	46.9	12.3	47.1	12.4	51	11.3	51	11.3		Cranium 10	49.4875	11.5875
Cranium 11	46.8	10.7	46.8	10.7	45.2	13.2	44.8	12.4	46.9	12.3	47.1	12.4	42.6	11.3	42.6	11.3		Cranium 11	45.35	11.7875
OBS2 3D SCANNER R1	Midlamboid left		Midlamboid right		Lambda		Obelion		Anterior sagittal		Bregma		Midcoronal left		Midcoronal right
	Age	SD	Age	SD	Age	SD	Age	SD	Age	SD	Age	SD	Age	SD	Age	SD			Mean age	Mean SD
Cranium 1	46.8	10.7	46.8	10.7	38.8	10	44.8	12.4	45.6	11.9	47.1	12.4	46.8	12	46.8	12		Cranium 1	45.4375	11.5125
Cranium 2	32.2	10.1	32.2	10.1	49.7	10.2	44.8	12.4	46.9	12.3	47.1	12.4	42.6	11.3	42.6	11.3		Cranium 2	42.2625	11.2625
Cranium 3	40.5	11.7	40.5	11.7	38.8	10	44.8	12.4	31.3	10	47.1	12.4	46.8	12	46.8	12		Cranium 3	42.075	11.525
Cranium 4	32.2	10.1	32.2	10.1	38.8	10	36	7.5	31.3	10	33.6	10.4	46.8	12	42.6	11.3		Cranium 4	36.6875	10.175
Cranium 5	46.8	10.7	46.8	10.7	49.7	10.2	44.8	10.4	46.9	12.3	47.1	12.4	46.8	12	46.8	12		Cranium 5	46.9625	11.3375
Cranium 7	52.7	11.4	52.7	11.4	49.7	10.2	44.8	12.4	46.9	12.4	47.1	12.4	46.8	12	46.8	12		Cranium 7	48.4375	11.775
Cranium 8	32.2	10.1	32.2	10.1	45.2	13.2	36	7.5	31.3	10	33.6	10.4	42.6	11.3	42.6	11.3		Cranium 8	36.9625	10.4875
Cranium 9	46.8	10.7	46.8	10.7	45.2	13.2	44.8	12.4	45.6	11.9	49.2	10.7	46.8	12	46.8	12		Cranium 9	46.5	11.7
Cranium 10	52.7	11.4	52.7	11.4	49.7	10.2	44.8	12.4	46.9	12.3	47.1	12.4	51	11.3	51	11.3		Cranium 10	49.4875	11.5875
Cranium 11	52.7	11.4	52.7	11.4	49.7	10.2	44.8	12.4	45.6	11.9	49.2	10.7	46.8	12	46.8	12		Cranium 11	48.5375	11.5
OBS2 3D SCANNER R2	Midlamboid left		Midlamboid right		Lambda		Obelion		Anterior sagittal		Bregma		Midcoronal left		Midcoronal right
	Age	SD	Age	SD	Age	SD	Age	SD	Age	SD	Age	SD	Age	SD	Age	SD			Mean age	Mean SD
Cranium 1	46.8	10.7	46.8	10.7	38.8	10	44.8	12.4	45.6	11.9	47.1	12.4	33.8	11.2	46.8	12		Cranium 1	43.8125	11.4125
Cranium 2	40.5	11.7	46.8	10.7	49.7	10.2	37.7	9.6	45.6	11.9	47.1	12.4	42.6	11.3	42.6	11.3		Cranium 2	44.075	11.1375
Cranium 3	40.5	11.7	40.5	11.7	38.8	10	37.7	9.6	45.6	11.9	47.1	12.4	46.8	12	46.8	12		Cranium 3	42.975	11.4125
Cranium 4	32.2	10.1	32.2	10.1	38.8	10	27.8	9.2	31.3	10	33.6	10.4	46.8	12	42.6	11.3		Cranium 4	35.6625	10.3875
Cranium 5	46.8	10.7	46.8	10.7	49.7	10.2	44.8	12.4	46.9	12.3	49.2	10.7	51	11.3	51	11.3		Cranium 5	48.275	11.2
Cranium 7	52.7	11.4	52.7	11.4	49.7	10.2	44.8	12.4	46.9	12.3	47.1	12.4	46.8	12	46.8	12		Cranium 7	48.4375	11.7625
Cranium 8	32.2	10.1	32.2	10.1	45.2	13.2	27.8	9.2	31.3	10	33.6	10.4	42.6	11.3	42.6	11.3		Cranium 8	35.9375	10.7
Cranium 9	46.8	10.7	52.7	11.4	49.7	10.2	44.8	12.4	45.6	11.9	49.2	10.7	46.8	12	46.8	12		Cranium 9	47.8	11.4125
Cranium 10	52.7	11.4	52.7	11.4	49.7	10.2	44.8	12.4	46.9	12.3	49.2	10.7	51	11.3	51	11.3		Cranium 10	49.75	11.375
Cranium 11	52.7	11.4	52.7	11.4	49.7	12.2	44.8	12.4	46.9	12.3	49.2	10.7	46.8	12	46.8	12		Cranium 11	48.7	11.8
OBS2 CT SCANS R1	Midlamboid left		Midlamboid right		Lambda		Obelion		Anterior sagittal		Bregma		Midcoronal left		Midcoronal right
	Age	SD	Age	SD	Age	SD	Age	SD	Age	SD	Age	SD	Age	SD	Age	SD			Mean age	Mean SD
Cranium 1	46.8	10.7	40.5	11.7	38.8	10	44.8	12.4	41	11.1	47.1	12.4	46.8	12	46.8	12		Cranium 1	44.075	11.5375
Cranium 2	40.5	11.7	40.5	11.7	45.2	13.2	37.7	9.6	45.6	11.9	47.1	12.4	46.8	12	46.8	12		Cranium 2	43.775	11.8125
Cranium 3	46.8	10.7	46.8	10.7	38.8	10	44.8	12.4	45.6	11.9	47.1	12.4	46.8	12	46.8	12		Cranium 3	45.4375	11.5125
Cranium 4	32.2	10.1	32.2	10.1	38.8	10	36	7.5	41	11.1	43.7	12	46.8	12	46.8	12		Cranium 4	39.6875	10.6
Cranium 5	46.8	10.7	52.7	11.4	45.2	13.2	37.7	9.6	45.6	11.9	47.1	12.4	46.8	12	46.8	12		Cranium 5	46.0875	11.65
Cranium 7	46.8	10.7	46.8	10.7	49.7	10.2	37.7	9.6	45.6	11.9	47.1	12.4	46.8	12	46.8	12		Cranium 7	45.9125	11.1875
Cranium 8	32.2	10.1	32.2	10.1	38.8	10	27.8	9.2	31.3	10	33.6	10.4	42.6	11.3	46.8	12		Cranium 8	35.6625	10.3875
Cranium 9	40.5	11.7	46.8	10.7	40.7	10.2	44.8	12.4	45.6	11.9	47.1	12.4	46.8	12	46.8	12		Cranium 9	44.8875	11.6625
Cranium 10	52.7	11.4	46.8	10.7	45.2	13.2	44.8	12.4	45.6	11.9	47.1	12.4	46.8	12	46.8	12		Cranium 10	46.975	12
Cranium 11	46.8	10.7	46.8	10.7	45.2	13.2	37.7	9.6	45.6	11.9	47.1	12.4	46.8	12	46.8	12		Cranium 11	45.35	11.5625
OBS2 CT SCANS R2	Midlamboid left		Midlamboid right		Lambda		Obelion		Anterior sagittal		Bregma		Midcoronal left		Midcoronal right
	Age	SD	Age	SD	Age	SD	Age	SD	Age	SD	Age	SD	Age	SD	Age	SD			Mean age	Mean SD
Cranium 1	46.8	10.7	46.8	10.7	45.2	13.2	44.8	12.4	45.6	11.9	47.1	12.4	46.8	12	46.8	12		Cranium 1	46.2375	11.9125
Cranium 2	40.5	11.7	46.8	10.7	45.2	13.2	37.7	9.6	45.6	11.9	47.1	12.4	46.8	12	46.8	12		Cranium 2	44.5625	11.6875
Cranium 3	40.5	11.7	40.5	11.7	45.2	13.2	44.8	12.4	45.6	11.9	47.1	12.4	46.8	12	46.8	12		Cranium 3	44.6625	12.1625
Cranium 4	32.2	10.1	32.2	10.1	31.2	9.3	27.8	9.2	31.3	10	33.6	10.4	46.8	12	42.6	11.3		Cranium 4	34.7125	10.3
Cranium 5	46.8	10.7	46.8	10.7	45.2	13.2	44.8	12.4	45.6	11.9	47.1	12.4	46.8	12	46.8	12		Cranium 5	46.2375	11.9125
Cranium 7	52.7	11.4	46.8	10.7	49.7	10.2	37.7	9.6	45.6	11.9	47.1	12.4	46.8	12	46.8	12		Cranium 7	46.65	11.275
Cranium 8	32.2	10.1	32.2	10.1	38.8	10	27.8	9.2	31.3	10	33.6	10.4	42.6	11.3	46.8	12		Cranium 8	35.6625	10.3875
Cranium 9	46.8	10.7	46.8	10.7	49.7	10.2	44.8	12.4	45.6	11.9	47.1	12.4	46.8	12	46.8	12		Cranium 9	46.8	11.5375
Cranium 10	52.7	11.4	52.7	11.4	45.2	13.2	44.8	12.4	46.9	12.3	49.2	10.7	51	11.3	46.8	12		Cranium 10	48.6625	11.8375
Cranium 11	46.8	10.7	46.8	10.7	45.2	13.2	37.7	9.6	45.6	11.9	47.1	12.4	46.8	12	46.8	12		Cranium 11	45.35	11.5625

## Sheet: Averaging observations
MACROSCOPIC OBS1					MACROSCOPIC OBS2				AVERAGE OBS1-OBS2 MACROSCOPIC
	Mean age	Mean SD				Mean age	Mean SD			Mean age	Mean SD
Cranium 1	38.6313	11.2125			Cranium 1	40.525	11.4312		Cranium 1	39.5781	11.3219
Cranium 2	27.5063	11.1375			Cranium 2	42.8625	11.3444		Cranium 2	35.1844	11.2409
Cranium 3	34.1125	10.5875			Cranium 3	36.7313	10.675		Cranium 3	35.4219	10.6313
Cranium 4	32.5375	10.1938			Cranium 4	33.0875	10.2		Cranium 4	32.8125	10.1969
Cranium 5	43.9563	11.6375			Cranium 5	46.1625	11.7812		Cranium 5	45.0594	11.7094
Cranium 7	40.9938	11.325			Cranium 7	46.75	11.4937		Cranium 7	43.8719	11.4094
Cranium 8	31.9875	10.1875			Cranium 8	34.625	10.1438		Cranium 8	33.3063	10.1656
Cranium 9	41.8	11.6625			Cranium 9	46.9313	11.4312		Cranium 9	44.3656	11.5469
Cranium 10	48.0625	11.6			Cranium 10	48.8813	11.65		Cranium 10	48.4719	11.625
Cranium 11	42.1875	11.3125			Cranium 11	44.25	11.775		Cranium 11	43.2188	11.5437
3D SCAN OBS1					3D SCAN OBS2				AVERAGE OBS1-OBS2 3D SCAN
	Mean age	Mean SD				Mean age	Mean SD			Mean age	Mean SD
Cranium 1	42.3688	11.5562			Cranium 1	44.625	11.4625		Cranium 1	43.4969	11.5094
Cranium 2	44.5813	11.2			Cranium 2	43.1688	11.2		Cranium 2	43.875	11.2
Cranium 3	40.7313	11.2312			Cranium 3	42.525	11.4688		Cranium 3	41.6281	11.35
Cranium 4	33.35	10.2438			Cranium 4	36.175	10.2812		Cranium 4	34.7625	10.2625
Cranium 5	47.6188	11.65			Cranium 5	47.6188	11.2688		Cranium 5	47.6188	11.4594
Cranium 7	44.925	11.325			Cranium 7	48.4375	11.7688		Cranium 7	46.6813	11.5469
Cranium 8	32.4625	10.2312			Cranium 8	36.45	10.5938		Cranium 8	34.4563	10.4125
Cranium 9	41.4625	11.6125			Cranium 9	47.15	11.5562		Cranium 9	44.3063	11.5844
Cranium 10	48.8	11.5188			Cranium 10	49.6188	11.4812		Cranium 10	49.2094	11.5
Cranium 11	43.4563	11.4938			Cranium 11	48.6188	11.65		Cranium 11	46.0375	11.5719
CT SCAN OBS1					CT SCAN OBS2				AVERAGE OBS1-OBS2 CT SCAN
	Mean age	Mean SD				Mean age	Mean SD			Mean age	Mean SD
Cranium 1	37.5813	11.0688			Cranium 1	45.1562	11.725		Cranium 1	41.3688	11.3969
Cranium 2	39.275	11.2125			Cranium 2	44.1688	11.75		Cranium 2	41.7219	11.4812
Cranium 3	35.375	10.7875			Cranium 3	45.05	11.8375		Cranium 3	40.2125	11.3125
Cranium 4	33.0875	10.2			Cranium 4	37.2	10.45		Cranium 4	35.1437	10.325
Cranium 5	40.6188	11.3562			Cranium 5	46.1625	11.7812		Cranium 5	43.3906	11.5687
Cranium 7	40.7812	11.3063			Cranium 7	46.2812	11.2312		Cranium 7	43.5312	11.2688
Cranium 8	31.9875	10.1875			Cranium 8	35.6625	10.3875		Cranium 8	33.825	10.2875
Cranium 9	39.3688	11.2438			Cranium 9	45.8438	11.6		Cranium 9	42.6063	11.4219
Cranium 10	48.1688	11.7375			Cranium 10	47.8188	11.9187		Cranium 10	47.9938	11.8281
Cranium 11	40.9875	11.0625			Cranium 11	45.35	11.5625		Cranium 11	43.1688	11.3125

## Sheet: Comparing data
MACROSCOPIC
	OBS1	OBS2
Cranium 1	38.6313	40.525
Cranium 2	27.5063	42.8625
Cranium 3	34.1125	36.7313
Cranium 4	32.5375	33.0875
Cranium 5	43.9563	46.1625
Cranium 7	40.9938	46.75
Cranium 8	31.9875	34.625
Cranium 9	41.8	46.9313
Cranium 10	48.0625	48.8813
Cranium 11	42.1875	44.25
3D SCAN
	OBS1	OBS2
Cranium 1	42.3688	44.625
Cranium 2	44.5813	43.1688
Cranium 3	40.7313	42.525
Cranium 4	33.35	36.175
Cranium 5	47.6188	47.6188
Cranium 7	44.925	48.4375
Cranium 8	32.4625	36.45
Cranium 9	41.4625	47.15
Cranium 10	48.8	49.6188
Cranium 11	43.4563	48.6188
CT SCAN
	OBS1	OBS2
Cranium 1	37.5813	45.1562
Cranium 2	39.275	44.1688
Cranium 3	35.375	45.05
Cranium 4	33.0875	37.2
Cranium 5	40.6188	46.1625
Cranium 7	40.7812	46.2812
Cranium 8	31.9875	35.6625
Cranium 9	39.3688	45.8438
Cranium 10	48.1688	47.8188
Cranium 11	40.9875	45.35
MACRO vs 3D vs CT
	MACRO	3D	CT
Cranium 1	39.5781	43.4969	41.3688
Cranium 2	35.1844	43.875	41.7219
Cranium 3	35.4219	41.6281	40.2125
Cranium 4	32.8125	34.7625	35.1437
Cranium 5	45.0594	47.6188	43.3906
Cranium 7	43.8719	46.6813	43.5312
Cranium 8	33.3063	34.4563	33.825
Cranium 9	44.3656	44.3063	42.6063
Cranium 10	48.4719	49.2094	47.9938
Cranium 11	43.2188	46.0375	43.1688
OBS1 MACROvs3DvsCT
	MACRO	3D	CT
Cranium 1	38.6313	42.3688	37.5813
Cranium 2	27.5063	44.5813	39.275
Cranium 3	34.1125	40.7313	35.375
Cranium 4	32.5375	33.35	33.0875
Cranium 5	43.9563	47.6188	40.6188
Cranium 7	40.9938	44.925	40.7812
Cranium 8	31.9875	32.4625	31.9875
Cranium 9	41.8	41.4625	39.3688
Cranium 10	48.0625	48.8	48.1688
Cranium 11	42.1875	43.4563	40.9875
OBS2 MACROvs3DvsCT
	MACRO	3D	CT
Cranium 1	40.525	44.625	45.1562
Cranium 2	42.8625	43.1688	44.1688
Cranium 3	36.7313	42.525	45.05
Cranium 4	33.0875	36.175	37.2
Cranium 5	46.1625	47.6188	46.1625
Cranium 7	46.75	48.4375	46.2812
Cranium 8	34.625	36.45	35.6625
Cranium 9	46.9313	47.15	45.8438
Cranium 10	48.8813	49.6188	47.8188
Cranium 11	44.25	48.6188	45.35
